# Supplementary material for: Efficacy and Safety of Transcranial Direct Current Stimulation on Post-Stroke Dysphagia: A Systematic Review and Meta-Analysis
Source: J Clin Med. 2022 Apr 20;11(9):2297. doi: 10.3390/jcm11092297 (PMC9102865; doi:10.3390/jcm11092297)
Supplement: Supplementary file 1 [file jcm-11-02297-s001.zip]

Archive with 1 entries (1 files):
- jcm-1572811-supplementary.pdf
